# Supplementary material for: A systems biology approach to investigate the effect of pH-induced gene regulation on solvent production by Clostridium acetobutylicum in continuous culture
Source: BMC Syst Biol. 2011 Jan 19;5:10. doi: 10.1186/1752-0509-5-10 (PMC3037857; doi:10.1186/1752-0509-5-10)
Supplement: Additional file 3 — This SBML file encodes the model of the pH-induced metabolic shift in C. acetobutylicum for the second forward shift experiment. Additionally, it is available at the JWS online model database http://jjj.biochem.sun.ac.za/. [file 1752-0509-5-10-S3.XML]

<?xml version="1.0" encoding="UTF-8"?>
<!-- Created by JWS2SBML on 2010/10/08 16:38:37-->
<!-- A Systems Biology Approach to Investigate the Effect of pH-induced Gene Regulation on Solvent Production by Clostridium acetobutylicum in Continuous Culture
	 Sylvia Haus, Sara Jabbari, Thomas Millat, Holger Janssen, Ralf-Jörg Fischer, Hubert Bahl, John King, Olaf Wolkenhauer
	 BMC Systems Biology (2010)
	 
	 Corresponding author:
	 Sara Jabbari
	 sara.jabbari@nottingham.ac.uk
 -->
<sbml xmlns="http://www.sbml.org/sbml/level2/version4" level="2" version="4">
	<model name="pH_shift_forward_3">
  <listOfCompartments>
    <compartment id="compartment" name="compartment" size="1"/>
  </listOfCompartments>
  <listOfSpecies>
    <species id="extVariable" name="extVariable" compartment="compartment" initialConcentration="0" boundaryCondition="true" constant="true"/>
    <species id="AC" name="AC" compartment="compartment" initialConcentration="0"/>
    <species id="A" name="A" compartment="compartment" initialConcentration="13.73"/>
    <species id="AaC" name="AaC" compartment="compartment" initialConcentration="0"/>
    <species id="Aa" name="Aa" compartment="compartment" initialConcentration="0"/>
    <species id="En" name="En" compartment="compartment" initialConcentration="3.02"/>
    <species id="B" name="B" compartment="compartment" initialConcentration="8.81"/>
    <species id="BC" name="BC" compartment="compartment" initialConcentration="0"/>
    <species id="An" name="An" compartment="compartment" initialConcentration="1.82"/>
    <species id="Bn" name="Bn" compartment="compartment" initialConcentration="0"/>
    <species id="Ad" name="Ad" compartment="compartment" initialConcentration="0"/>
    <species id="Cf" name="Cf" compartment="compartment" initialConcentration="0"/>
    <species id="Ah" name="Ah" compartment="compartment" initialConcentration="0"/>
  </listOfSpecies>
  <listOfParameters>
    <parameter id="k0" name="k0" value="0"/>
    <parameter id="G" name="G" value="40"/>
    <parameter id="Dvar" name="Dvar" value="0.075"/>
    <parameter id="V1" name="V1" value="4.94"/>
    <parameter id="V2" name="V2" value="2.92"/>
    <parameter id="V4" name="V4" value="22.8"/>
    <parameter id="V8" name="V8" value="64.8"/>
    <parameter id="V10" name="V10" value="4.75"/>
    <parameter id="K1" name="K1" value="0.00158"/>
    <parameter id="K2" name="K2" value="0.00181"/>
    <parameter id="K4" name="K4" value="1.87"/>
    <parameter id="K8" name="K8" value="7.92e-06"/>
    <parameter id="K10" name="K10" value="1.4e-05"/>
    <parameter id="alpha3" name="alpha3" value="0.00517"/>
    <parameter id="alpha5" name="alpha5" value="0.014"/>
    <parameter id="alpha6" name="alpha6" value="0.00537"/>
    <parameter id="alpha7" name="alpha7" value="4790"/>
    <parameter id="alpha9" name="alpha9" value="347000"/>
    <parameter id="rAd" name="rAd" value="0.00547"/>
    <parameter id="rCf" name="rCf" value="0.000324"/>
    <parameter id="rAh" name="rAh" value="0.289"/>
    <parameter id="rAdplus" name="rAdplus" value="0.1037"/>
    <parameter id="rCfplus" name="rCfplus" value="1.063"/>
    <parameter id="rAhplus" name="rAhplus" value="2.5594"/>
    <parameter id="n" name="n" value="485"/>
    <parameter id="pstar" name="pstar" value="4.5"/>
    <parameter id="Chemostat" name="Chemostat" value="1"/>
  </listOfParameters>
  <listOfReactions>
    <reaction id="_1" name="v1">
      <listOfReactants>
        <speciesReference species="extVariable"/>
      </listOfReactants>
      <listOfProducts>
        <speciesReference species="AC"/>
      </listOfProducts>
      <kineticLaw>
        <math xmlns="http://www.w3.org/1998/Math/MathML">
          <apply>
            <divide/>
            <apply>
              <times/>
              <cn type="integer"> 2 </cn>
              <ci> V1 </ci>
              <ci> G </ci>
            </apply>
            <apply>
              <plus/>
              <ci> K1 </ci>
              <ci> G </ci>
            </apply>
          </apply>
        </math>
      </kineticLaw>
    </reaction>
    <reaction id="_2" name="v2">
      <listOfReactants>
        <speciesReference species="AC"/>
      </listOfReactants>
      <listOfProducts>
        <speciesReference species="A"/>
      </listOfProducts>
      <kineticLaw>
        <math xmlns="http://www.w3.org/1998/Math/MathML">
          <apply>
            <divide/>
            <apply>
              <times/>
              <ci> V2 </ci>
              <ci> AC </ci>
            </apply>
            <apply>
              <plus/>
              <ci> K2 </ci>
              <ci> AC </ci>
            </apply>
          </apply>
        </math>
      </kineticLaw>
    </reaction>
    <reaction id="_3" name="v3">
      <listOfReactants>
        <speciesReference species="A"/>
        <speciesReference species="AaC"/>
      </listOfReactants>
      <listOfProducts>
        <speciesReference species="AC"/>
        <speciesReference species="Aa"/>
      </listOfProducts>
      <listOfModifiers>
        <modifierSpeciesReference species="Cf"/>
      </listOfModifiers>
      <kineticLaw>
        <math xmlns="http://www.w3.org/1998/Math/MathML">
          <apply>
            <times/>
            <ci> alpha3 </ci>
            <ci> A </ci>
            <ci> AaC </ci>
            <ci> Cf </ci>
          </apply>
        </math>
      </kineticLaw>
    </reaction>
    <reaction id="_4" name="v4">
      <listOfReactants>
        <speciesReference species="AC"/>
      </listOfReactants>
      <listOfProducts>
        <speciesReference species="AaC"/>
      </listOfProducts>
      <kineticLaw>
        <math xmlns="http://www.w3.org/1998/Math/MathML">
          <apply>
            <divide/>
            <apply>
              <times/>
              <ci> V4 </ci>
              <ci> AC </ci>
            </apply>
            <apply>
              <plus/>
              <ci> K4 </ci>
              <ci> AC </ci>
            </apply>
          </apply>
        </math>
      </kineticLaw>
    </reaction>
    <reaction id="_5" name="v5">
      <listOfReactants>
        <speciesReference species="AC"/>
      </listOfReactants>
      <listOfProducts>
        <speciesReference species="En"/>
      </listOfProducts>
      <listOfModifiers>
        <modifierSpeciesReference species="Ah"/>
      </listOfModifiers>
      <kineticLaw>
        <math xmlns="http://www.w3.org/1998/Math/MathML">
          <apply>
            <times/>
            <ci> alpha5 </ci>
            <ci> AC </ci>
            <ci> Ah </ci>
          </apply>
        </math>
      </kineticLaw>
    </reaction>
    <reaction id="_6" name="v6">
      <listOfReactants>
        <speciesReference species="AaC"/>
        <speciesReference species="B"/>
      </listOfReactants>
      <listOfProducts>
        <speciesReference species="Aa"/>
        <speciesReference species="BC"/>
      </listOfProducts>
      <listOfModifiers>
        <modifierSpeciesReference species="Cf"/>
      </listOfModifiers>
      <kineticLaw>
        <math xmlns="http://www.w3.org/1998/Math/MathML">
          <apply>
            <times/>
            <ci> alpha6 </ci>
            <ci> B </ci>
            <ci> AaC </ci>
            <ci> Cf </ci>
          </apply>
        </math>
      </kineticLaw>
    </reaction>
    <reaction id="_7" name="v7">
      <listOfReactants>
        <speciesReference species="Aa"/>
      </listOfReactants>
      <listOfProducts>
        <speciesReference species="An"/>
      </listOfProducts>
      <listOfModifiers>
        <modifierSpeciesReference species="Ad"/>
      </listOfModifiers>
      <kineticLaw>
        <math xmlns="http://www.w3.org/1998/Math/MathML">
          <apply>
            <times/>
            <ci> alpha7 </ci>
            <ci> Aa </ci>
            <ci> Ad </ci>
          </apply>
        </math>
      </kineticLaw>
    </reaction>
    <reaction id="_8" name="v8">
      <listOfReactants>
        <speciesReference species="BC"/>
      </listOfReactants>
      <listOfProducts>
        <speciesReference species="B"/>
      </listOfProducts>
      <kineticLaw>
        <math xmlns="http://www.w3.org/1998/Math/MathML">
          <apply>
            <divide/>
            <apply>
              <times/>
              <ci> V8 </ci>
              <ci> BC </ci>
            </apply>
            <apply>
              <plus/>
              <ci> K8 </ci>
              <ci> BC </ci>
            </apply>
          </apply>
        </math>
      </kineticLaw>
    </reaction>
    <reaction id="_9" name="v9">
      <listOfReactants>
        <speciesReference species="BC"/>
      </listOfReactants>
      <listOfProducts>
        <speciesReference species="Bn"/>
      </listOfProducts>
      <listOfModifiers>
        <modifierSpeciesReference species="Ah"/>
      </listOfModifiers>
      <kineticLaw>
        <math xmlns="http://www.w3.org/1998/Math/MathML">
          <apply>
            <times/>
            <ci> alpha9 </ci>
            <ci> BC </ci>
            <ci> Ah </ci>
          </apply>
        </math>
      </kineticLaw>
    </reaction>
    <reaction id="_10" name="v10">
      <listOfReactants>
        <speciesReference species="extVariable"/>
      </listOfReactants>
      <listOfProducts>
        <speciesReference species="Ad"/>
      </listOfProducts>
      <listOfModifiers>
        <modifierSpeciesReference species="Tanh"/>
        <modifierSpeciesReference species="t"/>
      </listOfModifiers>
      <kineticLaw>
        <math xmlns="http://www.w3.org/1998/Math/MathML">
          <apply>
            <minus/>
            <apply>
              <plus/>
              <ci> rAd </ci>
              <apply>
                <times/>
                <ci> rAdplus </ci>
                <apply>
                  <minus/>
                  <cn type="integer"> 1 </cn>
                  <apply>
                    <tanh/>
                    <apply>
                      <times/>
                      <ci> n </ci>
                      <apply>
                        <minus/>
                        <apply>
                          <plus/>
                          <apply>
                            <minus/>
                            <cn> 5.7 </cn>
                            <apply>
                              <times/>
                              <cn> 0.6 </cn>
                              <apply>
                                <tanh/>
                                <apply>
                                  <times/>
				  <cn> 144.4033 </cn>
				  <cn> 0.1071 </cn>
                                </apply>
                              </apply>
                            </apply>
                          </apply>
                          <apply>
                            <times/>
                            <cn> 0.6 </cn>
                            <apply>
                              <tanh/>
                              <apply>
                                <times/>
				<cn> -0.1071 </cn>
                                <apply>
                                  <minus/>
                                  <ci> t </ci>
				  <cn> 144.4033 </cn>
                                </apply>
                              </apply>
                            </apply>
                          </apply>
                        </apply>
                        <ci> pstar </ci>
                      </apply>
                    </apply>
                  </apply>
                </apply>
              </apply>
            </apply>
            <apply>
              <times/>
              <ci> Dvar </ci>
              <ci> Ad </ci>
            </apply>
          </apply>
        </math>
      </kineticLaw>
    </reaction>
    <reaction id="_11" name="v11">
      <listOfReactants>
        <speciesReference species="extVariable"/>
      </listOfReactants>
      <listOfProducts>
        <speciesReference species="Cf"/>
      </listOfProducts>
      <listOfModifiers>
        <modifierSpeciesReference species="Tanh"/>
        <modifierSpeciesReference species="t"/>
      </listOfModifiers>
      <kineticLaw>
        <math xmlns="http://www.w3.org/1998/Math/MathML">
          <apply>
            <minus/>
            <apply>
              <plus/>
              <ci> rCf </ci>
              <apply>
                <times/>
                <ci> rCfplus </ci>
                <apply>
                  <minus/>
                  <cn type="integer"> 1 </cn>
                  <apply>
                    <tanh/>
                    <apply>
                      <times/>
                      <ci> n </ci>
                      <apply>
                        <minus/>
                        <apply>
                          <plus/>
                          <apply>
                            <minus/>
                            <cn> 5.7 </cn>
                            <apply>
                              <times/>
                              <cn> 0.6 </cn>
                              <apply>
                                <tanh/>
                                <apply>
                                  <times/>
				  <cn> 144.4033 </cn>
				  <cn> 0.1071 </cn>
                                </apply>
                              </apply>
                            </apply>
                          </apply>
                          <apply>
                            <times/>
                            <cn> 0.6 </cn>
                            <apply>
                              <tanh/>
                              <apply>
                                <times/>
				<cn> -0.1071 </cn>
                                <apply>
                                  <minus/>
                                  <ci> t </ci>
				  <cn> 144.4033 </cn>
                                </apply>
                              </apply>
                            </apply>
                          </apply>
                        </apply>
                        <ci> pstar </ci>
                      </apply>
                    </apply>
                  </apply>
                </apply>
              </apply>
            </apply>
            <apply>
              <times/>
              <ci> Dvar </ci>
              <ci> Cf </ci>
            </apply>
          </apply>
        </math>
      </kineticLaw>
    </reaction>
    <reaction id="_12" name="v12">
      <listOfReactants>
        <speciesReference species="extVariable"/>
      </listOfReactants>
      <listOfProducts>
        <speciesReference species="Ah"/>
      </listOfProducts>
      <listOfModifiers>
        <modifierSpeciesReference species="Tanh"/>
        <modifierSpeciesReference species="t"/>
      </listOfModifiers>
      <kineticLaw>
        <math xmlns="http://www.w3.org/1998/Math/MathML">
          <apply>
            <minus/>
            <apply>
              <plus/>
              <ci> rAh </ci>
              <apply>
                <times/>
                <ci> rAhplus </ci>
                <apply>
                  <minus/>
                  <cn type="integer"> 1 </cn>
                  <apply>
                    <tanh/>
                    <apply>
                      <times/>
                      <ci> n </ci>
                      <apply>
                        <minus/>
                        <apply>
                          <plus/>
                          <apply>
                            <minus/>
                            <cn> 5.7 </cn>
                            <apply>
                              <times/>
                              <cn> 0.6 </cn>
                              <apply>
                                <tanh/>
                                <apply>
                                  <times/>
				  <cn> 144.4033 </cn>
				  <cn> 0.1071 </cn>
                                </apply>
                              </apply>
                            </apply>
                          </apply>
                          <apply>
                            <times/>
                            <cn> 0.6 </cn>
                            <apply>
                              <tanh/>
                              <apply>
                                <times/>
				<cn> -0.1071 </cn>
                                <apply>
                                  <minus/>
                                  <ci> t </ci>
				  <cn> 144.4033 </cn>
                                </apply>
                              </apply>
                            </apply>
                          </apply>
                        </apply>
                        <ci> pstar </ci>
                      </apply>
                    </apply>
                  </apply>
                </apply>
              </apply>
            </apply>
            <apply>
              <times/>
              <ci> Dvar </ci>
              <ci> Ah </ci>
            </apply>
          </apply>
        </math>
      </kineticLaw>
    </reaction>
    <reaction id="_13" name="v13">
      <listOfReactants>
        <speciesReference species="AaC"/>
      </listOfReactants>
      <listOfProducts>
        <speciesReference species="BC"/>
      </listOfProducts>
      <kineticLaw>
        <math xmlns="http://www.w3.org/1998/Math/MathML">
          <apply>
            <divide/>
            <apply>
              <times/>
              <ci> V10 </ci>
              <ci> AaC </ci>
            </apply>
            <apply>
              <plus/>
              <ci> K10 </ci>
              <ci> AaC </ci>
            </apply>
          </apply>
        </math>
      </kineticLaw>
    </reaction>
    <reaction id="_14" name="v14">
      <listOfReactants>
        <speciesReference species="AC"/>
      </listOfReactants>
      <listOfProducts>
        <speciesReference species="extVariable"/>
      </listOfProducts>
      <kineticLaw>
        <math xmlns="http://www.w3.org/1998/Math/MathML">
          <apply>
            <times/>
            <ci> Dvar </ci>
            <ci> AC </ci>
          </apply>
        </math>
      </kineticLaw>
    </reaction>
    <reaction id="_15" name="v15">
      <listOfReactants>
        <speciesReference species="A"/>
      </listOfReactants>
      <listOfProducts>
        <speciesReference species="extVariable"/>
      </listOfProducts>
      <kineticLaw>
        <math xmlns="http://www.w3.org/1998/Math/MathML">
          <apply>
            <times/>
            <ci> Dvar </ci>
            <ci> A </ci>
          </apply>
        </math>
      </kineticLaw>
    </reaction>
    <reaction id="_16" name="v16">
      <listOfReactants>
        <speciesReference species="En"/>
      </listOfReactants>
      <listOfProducts>
        <speciesReference species="extVariable"/>
      </listOfProducts>
      <kineticLaw>
        <math xmlns="http://www.w3.org/1998/Math/MathML">
          <apply>
            <times/>
            <ci> Dvar </ci>
            <ci> En </ci>
          </apply>
        </math>
      </kineticLaw>
    </reaction>
    <reaction id="_17" name="v17">
      <listOfReactants>
        <speciesReference species="AaC"/>
      </listOfReactants>
      <listOfProducts>
        <speciesReference species="extVariable"/>
      </listOfProducts>
      <kineticLaw>
        <math xmlns="http://www.w3.org/1998/Math/MathML">
          <apply>
            <times/>
            <ci> Dvar </ci>
            <ci> AaC </ci>
          </apply>
        </math>
      </kineticLaw>
    </reaction>
    <reaction id="_18" name="v18">
      <listOfReactants>
        <speciesReference species="Aa"/>
      </listOfReactants>
      <listOfProducts>
        <speciesReference species="extVariable"/>
      </listOfProducts>
      <kineticLaw>
        <math xmlns="http://www.w3.org/1998/Math/MathML">
          <apply>
            <times/>
            <ci> Dvar </ci>
            <ci> Aa </ci>
          </apply>
        </math>
      </kineticLaw>
    </reaction>
    <reaction id="_19" name="v19">
      <listOfReactants>
        <speciesReference species="BC"/>
      </listOfReactants>
      <listOfProducts>
        <speciesReference species="extVariable"/>
      </listOfProducts>
      <kineticLaw>
        <math xmlns="http://www.w3.org/1998/Math/MathML">
          <apply>
            <times/>
            <ci> Dvar </ci>
            <ci> BC </ci>
          </apply>
        </math>
      </kineticLaw>
    </reaction>
    <reaction id="_20" name="v20">
      <listOfReactants>
        <speciesReference species="B"/>
      </listOfReactants>
      <listOfProducts>
        <speciesReference species="extVariable"/>
      </listOfProducts>
      <kineticLaw>
        <math xmlns="http://www.w3.org/1998/Math/MathML">
          <apply>
            <times/>
            <ci> Dvar </ci>
            <ci> B </ci>
          </apply>
        </math>
      </kineticLaw>
    </reaction>
    <reaction id="_21" name="v21">
      <listOfReactants>
        <speciesReference species="An"/>
      </listOfReactants>
      <listOfProducts>
        <speciesReference species="extVariable"/>
      </listOfProducts>
      <kineticLaw>
        <math xmlns="http://www.w3.org/1998/Math/MathML">
          <apply>
            <times/>
            <ci> Dvar </ci>
            <ci> An </ci>
          </apply>
        </math>
      </kineticLaw>
    </reaction>
    <reaction id="_22" name="v22">
      <listOfReactants>
        <speciesReference species="Bn"/>
      </listOfReactants>
      <listOfProducts>
        <speciesReference species="extVariable"/>
      </listOfProducts>
      <kineticLaw>
        <math xmlns="http://www.w3.org/1998/Math/MathML">
          <apply>
            <times/>
            <ci> Dvar </ci>
            <ci> Bn </ci>
          </apply>
        </math>
      </kineticLaw>
    </reaction>
  </listOfReactions>
</model></sbml>
